# Supplementary material for: Changes in Optimal Childcare Practices in Kenya: Insights from the 2003, 2008-9 and 2014 Demographic and Health Surveys
Source: PLoS One. 2016 Aug 17;11(8):e0161221. doi: 10.1371/journal.pone.0161221 (PMC4993544; doi:10.1371/journal.pone.0161221)
Supplement: S1 Table — (XLSX) [file pone.0161221.s001.xlsx]

## Sheet: Sheet1
S1 Table. Logisitic regression results, determinants of complete immunization and antenatal visits (≥4)
	Complete Immunization						Antenatal visits (≥4)
	KDHS 2003		KDHS 2008-9		KDHS 2014		KDHS 2003		KDHS 2008-9		KDHS 2014
	OR	95% CI	OR	95% CI	OR	95% CI	OR	95% CI	OR	95% CI	OR	95% CI
Model 1
Place of residence
Residence (Ref: Urban)
- Rural	0.99	0.77-1.29	0.92	0.73-1.18	1.07	0.95-1.20	1.95***	1.55-2.45	1.81***	1.26-2.60	1.73***	1.57-1.92
Region (Ref: Nairobi)
- North-Eastern	13.75***	7.91-23.91	2.56***	1.59-4.12	4.43***	3.19-6.15	11.41***	7.42-17.54	2.61**	1.40-4.86	3.23***	2.33-4.49
- Rift-Valley	1.47	0.98-2.21	0.64	0.41-1.01	1.3	0.97-1.74	1.39	0.96-2.02	1.57	0.87-2.81	1.74***	1.37-2.20
- Nyanza	2.43***	1.54-3.84	1.45	0.93-2.26	1.68***	1.25-2.27	1.77**	1.21-2.60	1.72*	1.05-2.84	1.30*	1.01-1.68
- Eastern	0.99	0.64-1.54	0.47**	0.29-0.76	0.65*	0.46-0.91	1.93***	1.31-2.83	1.32	0.78-2.24	1.42**	1.10-1.83
- Coast	1.03	0.66-1.62	0.8	0.52-1.21	0.96	0.70-1.33	1.61*	1.12-2.32	1.69*	1.07-2.66	1.23	0.95-1.59
- Central	0.67	0.44-1.02	0.33***	0.19-0.58	0.94	0.68-1.31	0.89	0.61-1.29	0.94	0.55-1.59	1.17	0.90-1.51
- Western	1.93**	1.23-3.02	0.99	0.59-1.65	1.13	0.81-1.58	1.21	0.81-1.81	1.79*	1.04-3.07	1.65***	1.27-2.14
Model 2
Place of residence
Residence (Ref: Urban)
- Rural	0.77	0.55-1.09	0.74	0.45-1.21	0.75*	0.58-0.96	1.14	0.81-1.59	1	0.61-1.63	1.13	0.89-1.42
Region (Ref: Nairobi)
- North-Eastern	5.89***	2.10-16.48	1.37	0.37-5.10	2.26	0.92-5.55	4.97***	2.08-11.92	3.03*	1.13-8.11	0.38	0.11-1.30
- Rift-Valley	1.29	0.78-2.14	0.59	0.30-1.19	1.72	0.89-3.31	1.04	0.63-1.73	1.26	0.59-2.68	1.32	0.76-2.30
- Nyanza	2.83***	1.65-4.85	1.34	0.64-2.79	2.23*	1.15-4.34	1.57	0.93-2.65	1.78	0.87-3.65	0.92	0.51-1.65
- Eastern	1.23	0.72-2.12	0.46*	0.21-0.98	1.07	0.53-2.18	2.08**	1.19-3.62	1.35	0.63-2.89	1.01	0.57-1.80
- Coast	1.06	0.63-1.80	0.72	0.32-1.63	1.09	0.53-2.23	0.98	0.58-1.66	1.22	0.59-2.50	0.57	0.29-1.12
- Central	1.04	0.60-1.81	0.44*	0.22-0.88	1.53	0.76-3.06	0.95	0.56-1.63	1.46	0.70-3.02	1.52	0.86-2.70
- Western	2.11**	1.22-3.66	1.19	0.52-2.73	1.37	0.67-2.80	0.91	0.53-1.57	1.22	0.56-2.66	1.06	0.60-1.90
Season (Ref: Short rains)
- Dry	1.22	0.82-1.81	0.86	0.63-1.16	n/a	n/a	0.84	0.59-1.20	0.85	0.65-1.12	n/a	n/a
- Long rains	1.3	1.00-1.68	n/a	n/a	1.33**	1.08-1.65	0.78	0.61-1.01	n/a	n/a	0.97	0.79-1.18
Household characteristics
Number of children ages ≤ 5 years	0.91	0.81-1.03	1.06	0.91-1.24	1.19**	1.05-1.35	1.1	0.98-1.23	1.23*	1.04-1.45	1.1	0.96-1.25
Wealth quintiles (Ref: Richest)
- Richer	0.67*	0.47-0.94	0.54*	0.30-0.98	1.02	0.66-1.58	1.27	0.82-1.97	1.14	0.72-1.81	1.51*	1.01-2.25
- Middle	0.7	0.49-1.02	0.69	0.40-1.21	1.09	0.71-1.67	1.25	0.78-1.99	1.65	0.97-2.82	1.71*	1.13-2.60
- Poorer	0.65*	0.45-0.94	0.73	0.42-1.26	1.22	0.78-1.90	1.5	0.98-2.31	2.25***	1.37-3.68	1.90**	1.23-2.95
- Poorest	0.76	0.51-1.12	0.84	0.46-1.53	1.5	0.93-2.42	1.37	0.85-2.21	1.35	0.83-2.21	2.00**	1.27-3.15
Listens to radio (Ref: Yes)
- No	1.56***	1.21-2.01	1.60**	1.13-2.27	0.99	0.80-1.23	1	0.75-1.33	1.32	0.85-2.04	1.09	0.87-1.36
Sex of household head (Ref: Female)
- Male	1.13	0.89-1.45	0.94	0.69-1.29	1.13	0.90-1.42	0.91	0.71-1.17	1.06	0.79-1.43	1.04	0.85-1.27
Maternal/Child's characteristics
Mother's age	0.96***	0.93-0.98	0.99	0.97-1.02	0.99	0.96-1.01	0.96**	0.93-0.98	0.97*	0.94-0.99	0.97**	0.94-0.99
Parity	1.14***	1.06-1.22	1.11*	1.01-1.21	1.09**	1.03-1.16	1.15***	1.06-1.25	1.09	0.98-1.21	1.14***	1.06-1.23
BMI (Ref: Normal)
- Overweight/obese	0.9	0.71-1.14	0.94	0.67-1.33	0.93	0.75-1.16	0.85	0.64-1.13	1.07	0.78-1.49	0.96	0.77-1.19
- Underweight	1.11	0.84-1.47	1.05	0.71-1.56	0.87	0.60-1.26	1.34	0.98-1.82	1.07	0.73-1.58	0.98	0.69-1.39
Education (Ref: Secondary +)
- Primary	1	0.78-1.27	1.37	0.91-2.05	0.93	0.72-1.21	1.29*	1.01-1.66	1.45*	1.09-1.94	1.36*	1.07-1.74
- No education	1.31	0.83-2.08	1.54	0.73-3.23	1.45	0.89-2.35	1.75*	1.12-2.74	1.61	0.79-3.27	2.37***	1.40-4.01
Earnings for work (Ref: Paid)
- Not paid	0.87	0.68-1.11	1.22	0.92-1.61	0.9	0.70-1.15	0.91	0.68-1.22	1.04	0.78-1.40	1.07	0.88-1.30
Literacy (Ref: Reads easily)
- Reads with difficulty	1.34	0.86-2.09	1.17	0.81-1.70	1.35*	1.02-1.80	2.10***	1.36-3.26	1.54	1.00-2.37	0.87	0.67-1.15
- Cannot read	1.4	1.00-1.95	1.45	0.94-2.24	1.29	0.94-1.77	1.1	0.78-1.55	1.67	0.99-2.80	0.85	0.61-1.17
Religion (Ref: Christian)
- Non-Christian	0.99	0.65-1.51	0.65*	0.43-0.98	1.28	0.86-1.92	1.46	0.99-2.16	1.27	0.83-1.95	1.68*	1.07-2.62
Decision making (Ref: Independent)
- Not independent	0.69	0.48-1.00	1.08	0.64-1.80	0.91	0.66-1.24	1.02	0.71-1.45	1.06	0.66-1.69	1.14	0.85-1.52
Wife beating (Ref: Not justified)
- Justified	1.33*	1.04-1.71	0.93	0.71-1.22	1.1	0.90-1.35	1.1	0.86-1.40	1.05	0.79-1.39	1	0.83-1.20
Pregnancy history (Ref: wanted)
- Mistimed/unwanted	1.11	0.90-1.36	1.04	0.79-1.37	1.04	0.86-1.25	1.53***	1.28-1.84	1.51***	1.18-1.93	1.32**	1.11-1.58
Child's age	1	0.99-1.00	1	0.99-1.01	1.01***	1.01-1.02	n/a	n/a	n/a	n/a	n/a	n/a
Child's sex (Ref: Male)
- Female	1	0.84-1.19	1.01	0.81-1.25	1.04	0.87-1.23	n/a	n/a	n/a	n/a	n/a	n/a
Child's size at birth (Ref: Large)
- Average	0.95	0.78-1.17	0.85	0.65-1.12	0.9	0.74-1.09	n/a	n/a	n/a	n/a	n/a	n/a
- Small	1.11	0.83-1.49	1.32	0.90-1.96	1.07	0.81-1.42	n/a	n/a	n/a	n/a	n/a	n/a
*≤0.05, **≤0.01, ***≤0.001
