# Supplementary material for: Changes in Optimal Childcare Practices in Kenya: Insights from the 2003, 2008-9 and 2014 Demographic and Health Surveys
Source: PLoS One. 2016 Aug 17;11(8):e0161221. doi: 10.1371/journal.pone.0161221 (PMC4993544; doi:10.1371/journal.pone.0161221)
Supplement: S2 Table — (XLSX) [file pone.0161221.s002.xlsx]

## Sheet: Sheet1
S2 Table. Logistic regression results of determinants of medical treatment for fever and diarrhoea
	Medical treatment for fever						Medical treatment for diarrhoea
	KDHS 2003		KDHS 2008-9		KDHS 2014		KDHS 2003		KDHS 2008-9		KDHS 2014
	OR	95% CI	OR	95% CI	OR	95% CI	OR	95% CI	OR	95% CI	OR	95% CI
Model 1
Place of residence
Residence (Ref: Urban)
- Rural	1.28	0.99-1.65	1.06	0.61-1.85	0.87	0.76-1.01	0.92	0.59-1.43	1	0.51-1.93	0.88	0.71-1.09
Region (Ref: Nairobi)
- North-Eastern	2.77**	1.42-5.43	0.74	0.28-1.96	1.54	0.94-2.50	5.06***	2.39-10.72	0.4	0.14-1.13	1.86	0.79-4.37
- Rift-Valley	1.24	0.82-1.88	1.05	0.46-2.38	1.12	0.77-1.63	1.61	0.81-3.19	0.67	0.24-1.86	1.02	0.64-1.63
- Nyanza	1.49	0.98-2.26	0.69	0.34-1.39	0.93	0.64-1.37	2	0.89-4.49	0.64	0.25-1.66	1	0.60-1.67
- Eastern	1.16	0.76-1.76	1.11	0.50-2.49	1.02	0.68-1.52	0.6	0.30-1.21	1.23	0.39-3.83	1.09	0.65-1.83
- Coast	0.76	0.51-1.13	0.58	0.30-1.10	0.86	0.56-1.30	0.75	0.38-1.48	0.88	0.35-2.25	0.8	0.49-1.31
- Central	1.17	0.78-1.74	1.23	0.62-2.47	0.89	0.59-1.35	1.61	0.72-3.58	1.16	0.49-2.76	0.84	0.46-1.56
- Western	1.97**	1.30-3.00	1.77	0.79-3.96	1.70**	1.14-2.54	2.13*	1.05-4.33	1.82	0.68-4.84	1.67	0.99-2.81
Model 2
Place of residence
Residence (Ref: Urban)
- Rural	1.07	0.69-1.67	0.9	0.40-2.05	0.62**	0.45-0.84	0.82	0.46-1.45	0.96	0.31-2.97	0.79	0.50-1.24
Region (Ref: Nairobi)
- North-Eastern	2.42*	1.06-5.49	0.99	0.11-9.23	1.38	0.25-7.82	1.48	0.39-5.59	0.09*	0.01-0.65	6.68	0.85-52.38
- Rift-Valley	1.06	0.62-1.80	1.54	0.48-4.92	0.71	0.30-1.68	1.3	0.44-3.83	0.3	0.06-1.51	0.7	0.23-2.10
- Nyanza	1.05	0.62-1.77	0.51	0.16-1.57	0.65	0.26-1.58	1.06	0.31-3.56	0.18*	0.03-0.93	0.79	0.26-2.39
- Eastern	0.92	0.52-1.65	1.58	0.47-5.28	0.74	0.30-1.84	0.27*	0.09-0.85	0.39	0.07-2.18	0.73	0.23-2.37
- Coast	0.63	0.35-1.11	0.74	0.21-2.66	0.49	0.20-1.22	0.32	0.10-1.03	0.24	0.05-1.21	0.91	0.26-3.24
- Central	1.08	0.61-1.91	2.16	0.69-6.71	0.81	0.32-2.04	1.14	0.30-4.34	0.93	0.16-5.48	0.68	0.19-2.39
- Western	1.39	0.81-2.39	3.21	0.86-11.99	1.24	0.50-3.05	1.08	0.34-3.43	0.62	0.11-3.51	1.4	0.43-4.57
Season (Ref: Short rains)
- Dry	0.92	0.59-1.41	1.1	0.74-1.63	n/a	n/a	0.69	0.36-1.34	0.82	0.47-1.45	n/a	n/a
- Long rains	1.37	0.94-1.98	n/a	n/a	0.9	0.70-1.15	1.08	0.73-1.60	n/a	n/a	0.85	0.55-1.30
Household characteristics
Number of children ages ≤ 5 years	1.06	0.91-1.24	1.28*	1.01-1.62	1.03	0.86-1.25	0.96	0.77-1.18	1.32	1.00-1.75	1.05	0.79-1.39
Wealth quintiles (Ref: Richest)
- Richer	1.01	0.57-1.76	0.55	0.24-1.23	0.9	0.51-1.57	1.42	0.59-3.37	0.64	0.18-2.32	0.6	0.25-1.45
- Middle	1.11	0.65-1.87	0.41*	0.18-0.96	1.04	0.58-1.87	3.08**	1.36-6.95	0.98	0.27-3.60	0.54	0.22-1.32
- Poorer	1.31	0.76-2.25	0.5	0.20-1.28	0.83	0.47-1.47	3.18**	1.39-7.24	1.66	0.42-6.48	0.66	0.26-1.67
- Poorest	1.27	0.73-2.23	0.28**	0.11-0.72	1.07	0.58-1.99	2.51*	1.17-5.42	1.66	0.43-6.40	0.86	0.33-2.23
Listens to radio (Ref: Yes)
- No	0.9	0.63-1.29	1.3	0.77-2.17	1.1	0.85-1.43	1.16	0.69-1.95	1.06	0.60-1.89	0.8	0.48-1.35
Sex of household head (Ref: Female)
- Male	0.98	0.74-1.30	0.84	0.49-1.46	0.94	0.73-1.22	0.64	0.41-1.02	1.38	0.68-2.81	0.7	0.46-1.06
Maternal/Child's characteristics
Mother's age	0.99	0.96-1.02	1.01	0.97-1.07	0.97	0.94-1.00	0.96	0.92-1.01	0.97	0.89-1.06	1	0.95-1.05
Parity	1.07	0.98-1.17	1	0.87-1.16	1.12*	1.01-1.23	1.06	0.93-1.20	0.98	0.79-1.21	1.01	0.86-1.19
BMI (Ref: Normal)
- Overweight/obese	0.79	0.56-1.10	0.57*	0.35-0.94	0.96	0.72-1.28	1.76	0.99-3.15	1.3	0.58-2.88	1.18	0.69-2.01
- Underweight	0.78	0.53-1.14	0.76	0.43-1.31	1.2	0.76-1.87	0.44***	0.27-0.72	2.09*	1.02-4.31	1.23	0.64-2.36
Education (Ref: Secondary +)
- Primary	1.11	0.81-1.52	1.31	0.73-2.33	1.2	0.87-1.66	1.37	0.69-2.72	1.45	0.62-3.41	0.99	0.55-1.80
- No education	0.84	0.45-1.58	1.03	0.34-3.18	1.21	0.60-2.45	2.21	0.74-6.55	0.94	0.22-4.08	0.87	0.31-2.41
Earnings for work (Ref: Paid)
- Not paid	0.97	0.72-1.31	1.64	0.98-2.74	1.23	0.94-1.62	0.40***	0.27-0.60	1.14	0.67-1.93	1.08	0.67-1.73
Literacy (Ref: Reads easily)
- Reads with difficulty	0.84	0.53-1.33	1.27	0.68-2.38	0.83	0.57-1.22	0.86	0.38-1.97	1.05	0.42-2.67	1.1	0.59-2.03
- Cannot read	1.14	0.76-1.72	1.06	0.56-1.99	1.01	0.66-1.55	0.71	0.36-1.41	0.66	0.25-1.70	1.33	0.70-2.53
Religion (Ref: Christian)
- Non-Christian	1.02	0.70-1.50	1.69	0.74-3.85	1.24	0.71-2.16	0.81	0.45-1.49	1.78	0.89-3.58	0.69	0.32-1.52
Decision making (Ref: Independent)
- Not independent	0.8	0.51-1.25	0.7	0.27-1.83	0.76	0.51-1.14	0.98	0.43-2.22	1.39	0.47-4.14	1.25	0.60-2.62
Wife beating (Ref: Not justified)
- Justified	1.04	0.82-1.32	1	0.66-1.52	0.92	0.72-1.19	0.8	0.44-1.44	0.58	0.32-1.04	1.05	0.67-1.63
Pregnancy history (Ref: wanted)
- Mistimed/Unwanted	0.98	0.76-1.26	1.14	0.75-1.74	1.1	0.85-1.44	1.23	0.86-1.75	1.36	0.79-2.36	1.09	0.74-1.59
Child's age	1.02***	1.01-1.02	1.01*	1.00-1.02	1.01***	1.00-1.02	1.01	1.00-1.03	1	0.99-1.02	1.01	1.00-1.02
Child's sex (Ref: Male)
- Female	1.06	0.87-1.29	1.19	0.81-1.76	0.93	0.74-1.15	0.75	0.49-1.14	0.86	0.54-1.36	1.21	0.81-1.79
Child's size at birth (Ref: Large)
- Average	0.99	0.78-1.25	1.12	0.69-1.80	0.94	0.74-1.21	1.70*	1.04-2.76	0.82	0.44-1.55	1.05	0.67-1.63
- Small	0.86	0.62-1.19	1.16	0.66-2.06	0.89	0.63-1.25	1.86	1.00-3.48	0.95	0.50-1.83	1.15	0.63-2.10
*≤0.05, **≤0.01, ***≤0.001
