# Supplementary material for: Changes in Optimal Childcare Practices in Kenya: Insights from the 2003, 2008-9 and 2014 Demographic and Health Surveys
Source: PLoS One. 2016 Aug 17;11(8):e0161221. doi: 10.1371/journal.pone.0161221 (PMC4993544; doi:10.1371/journal.pone.0161221)
Supplement: S3 Table — (XLSX) [file pone.0161221.s003.xlsx]

## Sheet: Sheet1
S3 Table. Logisitic regression results of determinants of insecticide treated bednets use and sanitary disposal of child's stool
	Child slept under an insecticide treated bednet						Disposal of child's stool (toilet/latrine)
	KDHS 2003		KDHS 2008-9		KDHS 2014		KDHS 2003		KDHS 2008-9		KDHS 2014
	OR	95% CI	OR	95% CI	OR	95% CI	OR	95% CI	OR	95% CI	OR	95% CI
Model 1
Place of residence
Residence (Ref: Urban)
- Rural	3.30***	2.12-5.16	2.67***	1.99-3.59	1.37***	1.19-1.56	2.35***	1.71-3.23	6.15***	3.23-11.72	4.13***	3.25-5.23
Region (Ref: Nairobi)
- North-Eastern	3.22***	1.15-8.99	0.27***	0.15-0.50	1.15	0.78-1.69	5.79***	2.19-15.36	18.14***	6.08-54.08	1.58	0.84-2.97
- Rift-Valley	1.34	0.69-2.60	1.08	0.63-1.85	0.94	0.70-1.27	1.07	0.70-1.65	4.25**	1.44-12.52	0.39***	0.23-0.65
- Nyanza	0.41**	0.21-0.77	0.29***	0.17-0.49	0.26***	0.19-0.36	0.67	0.41-1.10	3.50*	1.16-10.55	0.27***	0.16-0.48
- Eastern	0.75	0.35-1.60	0.42**	0.24-0.74	0.60***	0.44-0.82	0.44***	0.28-0.69	2.19	0.70-6.86	0.17***	0.09-0.32
- Coast	0.65	0.34-1.24	0.45**	0.27-0.75	0.36***	0.26-0.50	1.41	0.85-2.35	8.64***	3.20-23.30	0.63	0.37-1.07
- Central	0.75	0.37-1.50	0.92	0.50-1.71	1.19	0.83-1.70	0.66	0.42-1.02	0.51	0.14-1.81	0.06***	0.03-0.12
- Western	0.49*	0.26-0.93	0.31***	0.18-0.53	0.23***	0.16-0.32	0.35***	0.21-0.57	0.71	0.21-2.37	0.11***	0.06-0.20
Model 2
Place of residence
Residence (Ref: Urban)
- Rural	0.71	0.34-1.50	1.79*	1.09-2.94	0.84	0.64-1.09	0.89	0.60-1.31	1.02	0.50-2.07	1.41	0.97-2.05
Region (Ref: Nairobi)
- North-Eastern	2.04***	1.01-4.11	0.25**	0.09-0.65	0.08***	0.02-0.25	1.34	0.25-7.12	4.22	0.41-43.57	0.08***	0.02-0.36
- Rift-Valley	0.61	0.26-1.47	0.56	0.28-1.16	0.54*	0.32-0.90	0.76	0.45-1.30	8.32*	1.62-42.72	0.20***	0.09-0.41
- Nyanza	0.15***	0.07-0.35	0.16***	0.08-0.33	0.14***	0.08-0.24	0.46*	0.25-0.86	7.14*	1.35-37.86	0.22***	0.10-0.48
- Eastern	0.26**	0.11-0.61	0.34**	0.16-0.72	0.36***	0.21-0.61	0.52*	0.29-0.95	6.87*	1.20-39.32	0.13***	0.06-0.30
- Coast	0.22***	0.10-0.46	0.25***	0.12-0.53	0.17***	0.09-0.32	0.86	0.46-1.62	8.95*	1.61-49.88	0.18***	0.08-0.43
- Central	0.6	0.22-1.63	0.91	0.44-1.89	1.43	0.81-2.55	0.97	0.57-1.64	1.92	0.33-11.15	0.12***	0.05-0.31
- Western	1.19***	0.09-0.42	0.19***	0.09-0.40	0.11***	0.06-0.20	0.28***	0.14-0.53	1.91	0.32-11.41	0.10***	0.04-0.23
Season (Ref: Short rains)
- Dry	0.78	0.39-1.54	0.84	0.63-1.12	n/a	n/a	1	0.61-1.66	0.93	0.57-1.50	n/a	n/a
- Long rains	0.73	0.43-1.24	n/a	n/a	0.84	0.66-1.06	1.13	0.84-1.52	n/a	n/a	0.83	0.60-1.15
Household characteristics
Number of children ages ≤ 5 years	1.04	0.82-1.31	1.17	0.99-1.39	0.87	0.75-1.01	1.25*	1.05-1.50	1	0.76-1.30	1.26*	1.02-1.56
Wealth quintiles (Ref: Richest)
- Richer	2.42*	1.20-4.88	1.37	0.81-2.31	1.37	0.92-2.05	1.53	0.93-2.51	1.85	0.71-4.84	0.96	0.48-1.91
- Middle	3.03**	1.38-6.68	1.29	0.77-2.15	1.57*	1.04-2.38	1.48	0.88-2.47	3.69**	1.42-9.61	0.82	0.39-1.73
- Poorer	8.86***	3.98-19.75	1.97**	1.18-3.30	1.76*	1.14-2.72	1.72*	1.05-2.85	4.99***	1.91-13.02	1.52	0.75-3.10
- Poorest	14.82***	4.74-46.38	2.11*	1.11-4.00	2.25***	1.40-3.61	3.79***	2.18-6.58	9.21***	3.48-24.38	5.27***	2.53-11.00
Listens to radio (Ref: Yes)
- No	1.49	0.82-2.73	1.33	0.90-1.97	1.22	0.96-1.54	0.95	0.68-1.31	1.47	0.91-2.38	1.2	0.85-1.70
Sex of household head (Ref: Female)
- Male	1.07	0.68-1.69	0.87	0.61-1.23	0.8	0.64-1.01	1.03	0.79-1.36	1.14	0.74-1.77	1.12	0.81-1.55
Maternal/Child's characteristics
Mother's age	0.98	0.93-1.03	0.98	0.95-1.02	0.97**	0.94-0.99	0.94***	0.91-0.97	0.94**	0.90-0.98	0.95**	0.92-0.83
Parity	1.08	0.93-1.25	1.09	0.99-1.19	1.14***	1.06-1.23	1.19***	1.08-1.31	1.23***	1.09-1.40	1.13*	1.02-1.26
BMI (Ref: Normal)
- Overweight/obese	0.76	0.51-1.14	1	0.75-1.34	0.93	0.74-1.17	0.81	0.60-1.09	0.68	0.39-1.19	1.06	0.76-1.46
- Underweight	0.73	0.40-1.34	1.12	0.77-1.65	0.87	0.60-1.27	1.08	0.71-1.66	1.67*	1.01-2.78	1.44	0.97-2.16
Education (Ref: Secondary +)
- Primary	2.12***	1.40-3.23	1.22	0.88-1.70	1.24	0.97-1.60	1.12	0.79-1.60	1.64	0.98-2.74	0.84	0.58-1.22
- No education	1.95	0.57-6.68	1.27	0.52-3.11	3.15***	1.78-5.58	2.54**	1.33-4.87	3.93**	1.55-10.01	2.69**	1.39-5.21
Earnings for work (Ref: Paid)
- Not paid	0.98	0.63-1.53	0.96	0.67-1.36	0.92	0.71-1.20	1.08	0.83-1.41	1.02	0.72-1.44	1.80***	1.30-2.48
Literacy (Ref: Reads easily)
- Reads with difficulty	1.86	0.63-5.45	1.15	0.77-1.71	1.45	1.00-2.09	0.72	0.45-1.14	0.92	0.55-1.55	1.93***	1.33-2.81
- Cannot read	1.48	0.66-3.34	0.91	0.54-1.51	0.87	0.59-1.29	0.93	0.62-1.38	1.03	0.57-1.84	0.9	0.56-1.45
Religion (Ref: Christian)
- Non-Christian	1.1	0.54-2.22	0.8	0.49-1.31	1.28	0.79-2.07	1.24	0.81-1.91	1.36	0.71-2.62	1.28	0.74-2.23
Decision making (Ref: Independent)
- Not independent	0.62	0.31-1.27	0.62	0.38-1.01	0.99	0.69-1.42	1.09	0.71-1.66	0.72	0.37-1.40	1.07	0.66-1.74
Wife beating (Ref: Not justified)
- Justified	1.02	0.70-1.49	1.1	0.83-1.44	0.87	0.70-1.09	1.16	0.88-1.53	0.94	0.67-1.34	1.27	0.95-1.70
Pregnancy history (Ref: wanted)
- Mistimed/Unwanted	1.54*	1.06-2.23	0.93	0.69-1.25	1.12	0.90-1.39	1.06	0.84-1.33	0.83	0.54-1.30	1.02	0.77-1.35
Child's age	1	0.99-1.01	1.02***	1.01-1.02	1.01***	1.01-1.01	0.97***	0.96-0.97	0.99***	0.98-1.00	0.98***	0.97-0.99
Child's sex (Ref: Male)
- Female	0.93	0.64-1.36	1.01	0.82-1.25	1.19*	1.02-1.38	0.92	0.78-1.09	0.85	0.66-1.08	1.18	0.95-1.41
Child's size at birth (Ref: Large)
- Average	1.07	0.72-1.59	0.81	0.64-1.03	0.87	0.70-1.07	0.84	0.68-1.04	1.02	0.74-1.39	0.96	0.71-1.28
- Small	1.08	0.61-1.90	1.04	0.75-1.45	1.07	0.81-1.41	0.97	0.73-1.28	1.24	0.81-1.90	0.79	0.55-1.15
*≤0.05, **≤0.01, ***≤0.001
