# Supplementary material for: Changes in Optimal Childcare Practices in Kenya: Insights from the 2003, 2008-9 and 2014 Demographic and Health Surveys
Source: PLoS One. 2016 Aug 17;11(8):e0161221. doi: 10.1371/journal.pone.0161221 (PMC4993544; doi:10.1371/journal.pone.0161221)
Supplement: S4 Table — (XLSX) [file pone.0161221.s004.xlsx]

## Sheet: Sheet1
S4 Table. Logistic regression results of determinants of amount offered to drink and eat during diarrhoea
	Same/more fluid offered during diarrhoea						Same/more food offered during diarrhoea
	KDHS 2003		KDHS 2008-9		KDHS 2014		KDHS 2003		KDHS 2008-9		KDHS 2014
	OR	95% CI	OR	95% CI	OR	95% CI	OR	95% CI	OR	95% CI	OR	95% CI
Model 1
Place of residence
Residence (Ref: Urban)
- Rural	1.46	1.00-2.14	1.1	0.54-2.23	1.25	1.00-1.56	1.04	0.79-1.37	0.95	0.52-1.72	0.86	0.69-1.08
Region (Ref: Nairobi)
- North-Eastern	1.44	0.39-5.30	1.62	0.48-5.45	24.30***	8.73-67.62	1.42	0.59-3.40	0.35	0.11-1.20	16.12***	6.73-38.63
- Rift-Valley	2.19	0.82-5.86	1.85	0.61-5.59	2.91*	1.16-7.30	0.81	0.49-1.32	0.35	0.11-1.12	2.53***	1.43-4.48
- Nyanza	2.7	0.98-7.42	3.19*	1.13-9.04	4.70***	1.88-11.78	0.71	0.39-1.28	0.47	0.15-1.50	3.05***	1.70-5.45
- Eastern	1.35	0.45-4.01	0.86	0.29-2.53	4.95***	1.93-12.70	2.18*	1.13-4.21	0.84	0.27-2.67	3.05***	1.70-5.45
- Coast	1.4	0.52-3.74	1.21	0.49-2.99	3.15*	1.23-8.09	0.94	0.55-1.62	0.28*	0.10-0.79	3.83***	2.11-6.97
- Central	0.68	0.22-2.08	1.04	0.39-2.76	2.6	1.00-6.79	0.74	0.41-1.34	0.36	0.11-1.21	3.12***	1.57-6.22
- Western	1.45	0.51-4.14	1	0.36-2.79	4.09**	1.62-10.33	0.96	0.52-1.75	0.44	0.13-1.50	3.03***	1.67-5.51
Model 2
Place of residence
Residence (Ref: Urban)
- Rural	2.23**	1.24-4.03	0.4	0.11-1.43	0.83	0.52-1.31	1.11	0.57-2.16	0.4	0.11-1.41	0.75	0.47-1.21
Region (Ref: Nairobi)
- North-Eastern	2.35	0.64-8.64	1.05	0.10-11.16	3.42	0.34-34.54	0.8	0.18-3.51	1.78	0.17-18.32	54.20**	3.81-771.45
- Rift-Valley	12.53***	6.67-23.55	2.51	0.52-12.15	2.18	0.39-12.30	1.08	0.41-2.80	0.57	0.10-3.25	3.02*	1.01-9.01
- Nyanza	9.09***	4.27-19.38	5.77*	1.11-30.04	4.62	0.90-23.82	0.69	0.25-1.90	0.98	0.15-6.57	4.55**	1.45-14.29
- Eastern	10.04***	5.02-20.08	0.52	0.09-2.99	4.31	0.78-23.96	1.92	0.71-5.21	1.81	0.24-13.48	3.76*	1.08-13.04
- Coast	7.04***	2.65-18.75	0.61	0.12-3.04	3.11	0.52-18.55	1.27	0.41-3.98	0.33	0.06-1.70	4.34*	1.17-16.07
- Central	4.83**	1.79-13.03	1.96	0.34-11.24	2.96	0.54-16.18	1.11	0.36-3.40	1.13	0.16-8.17	3	0.80-11.35
- Western	7.12***	3.29-15.38	0.69	0.13-3.61	3.7	0.67-20.43	1.48	0.50-4.33	0.66	0.10-4.57	3.83*	1.18-12.42
Season (Ref: Short rains)
- Dry	1.01	0.51-2.02	1.16	0.64-2.10	n/a	n/a	0.98	0.56-1.72	0.68	0.37-1.27	n/a	n/a
- Long rains	0.7	0.39-1.28	n/a	n/a	0.78	0.52-1.17	0.85	0.54-1.32	n/a	n/a	0.9	0.58-1.41
Household characteristics
Number of children ages ≤ 5 years	0.85	0.63-1.15	0.92	0.65-1.29	1	0.75-1.33	0.79	0.62-1.00	0.9	0.62-1.31	0.86	0.61-1.21
Wealth quintiles (Ref: Richest)
- Richer	0.19***	0.09-0.39	2.34	0.61-8.94	1.17	0.47-2.92	0.45	0.17-1.16	1.9	0.47-7.69	3.61*	1.30-10.02
- Middle	0.16***	0.06-0.43	1.69	0.44-6.59	1.07	0.42-2.71	0.53	0.19-1.44	1.62	0.39-6.67	1.24	0.48-3.22
- Poorer	0.23***	0.09-0.55	1.75	0.43-7.05	0.64	0.25-1.63	0.85	0.30-2.41	3.53	0.72-17.30	0.96	0.36-2.56
- Poorest	0.23**	0.09-0.60	1.75	0.42-7.30	1.12	0.44-2.86	0.78	0.29-2.12	1.88	0.44-8.03	1.44	0.53-3.96
Listens to radio (Ref: Yes)
- No	0.81	0.46-1.44	0.62	0.25-1.57	1.44	0.86-2.39	0.94	0.57-1.58	0.86	0.39-1.89	0.96	0.53-1.73
Sex of household head (Ref: Female)
- Male	1.25	0.78-2.02	0.40*	0.18-0.88	0.8	0.50-1.27	0.76	0.46-1.25	1.08	0.54-2.16	1.1	0.66-1.83
Maternal/Child's characteristics
Mother's age	0.97	0.91-1.03	1	0.92-1.09	1.04	0.99-1.10	1.06*	1.01-1.11	1.01	0.94-1.09	1.07*	1.00-1.13
Parity	1.23*	1.04-1.45	1.03	0.83-1.28	0.92	0.77-1.08	0.97	0.85-1.11	1.06	0.88-1.27	0.86	0.71-1.05
BMI (Ref: Normal)
- Overweight/obese	0.29**	0.12-0.69	0.73	0.33-1.59	0.89	0.50-1.56	0.49*	0.28-0.86	0.96	0.37-2.50	0.63	0.36-1.10
- Underweight	1.46	0.81-2.65	0.63	0.28-1.43	0.92	0.50-1.71	1.88	1.00-3.56	0.71	0.29-1.74	0.72	0.36-1.45
Education (Ref: Secondary +)
- Primary	1.67	0.86-3.24	0.83	0.35-1.97	1	0.58-1.74	1.04	0.62-1.75	1.16	0.53-2.53	1.02	0.50-2.07
- No education	2.45	0.95-6.37	0.08***	0.02-0.34	0.78	0.27-2.27	1.02	0.38-2.72	0.47	0.12-1.94	1.39	0.43-4.43
Earnings for work (Ref: Paid)
- Not paid	0.40***	0.24-0.68	1.13	0.63-2.03	1.15	0.72-1.84	0.46***	0.30-0.69	0.7	0.31-1.58	0.83	0.51-1.37
Literacy (Ref: Reads easily)
- Reads with difficulty	0.67	0.20-2.26	0.91	0.34-2.44	1.39	0.66-2.93	0.63	0.29-1.39	0.54	0.24-1.22	0.75	0.34-1.67
- Cannot read	1.1	0.58-2.06	4.75**	1.79-12.60	1.08	0.58-2.00	1.1	0.62-1.93	1.55	0.51-4.77	0.89	0.45-1.78
Religion (Ref: Christian)
- Non-Christian	0.86	0.33-2.26	3.31*	1.11-9.89	0.68	0.29-1.60	0.81	0.34-1.92	1.45	0.65-3.25	0.76	0.36-1.62
Decision making (Ref: Independent)
- Not independent	1	0.41-2.48	1.96	0.55-6.94	1.14	0.54-2.43	2.44*	1.20-4.93	1.42	0.47-4.29	0.97	0.45-2.09
Wife beating (Ref: Not justified)
- Justified	1.29	0.64-2.58	0.74	0.38-1.45	1.59	0.98-2.59	1.05	0.62-1.79	0.65	0.33-1.29	1.04	0.64-1.69
Pregnancy history (Ref: wanted)
- Mistimed/Unwanted	0.95	0.59-1.52	0.83	0.44-1.54	1.32	0.86-2.05	1.01	0.66-1.53	0.62	0.34-1.12	1.03	0.66-1.60
Child's age	0.97***	0.96-0.99	0.99	0.97-1.01	1	0.98-1.01	0.97***	0.95-0.98	0.98	0.96-1.01	0.98**	0.96-0.99
Child's sex (Ref: Male)
- Female	0.8	0.54-1.20	1.05	0.58-1.90	1.31	0.90-1.92	1.24	0.88-1.75	1.13	0.61-2.11	1.55*	1.04-2.32
Child's size at birth (Ref: Large)
- Average	0.71	0.43-1.18	1.72	0.77-3.81	0.99	0.65-1.51	0.77	0.45-1.31	1.46	0.80-2.65	0.82	0.52-1.28
- Small	0.7	0.34-1.44	1.55	0.66-3.62	0.86	0.47-1.56	0.85	0.49-1.46	1.24	0.51-3.03	0.84	0.45-1.58
*≤0.05, **≤0.01, ***≤0.001
