# Supplementary material for: Changes in Optimal Childcare Practices in Kenya: Insights from the 2003, 2008-9 and 2014 Demographic and Health Surveys
Source: PLoS One. 2016 Aug 17;11(8):e0161221. doi: 10.1371/journal.pone.0161221 (PMC4993544; doi:10.1371/journal.pone.0161221)
Supplement: S5 Table — (XLSX) [file pone.0161221.s005.xlsx]

## Sheet: Sheet1
S5 Table. Logistic regression results of determinants of oral rehydration salts use during diarrhoea and consumption of a minimum acceptable diet
	Use of oral rehydration salts during diarrhoea						Consumption of a minimum acceptable diet
	KDHS 2003		KDHS 2008-9		KDHS 2014		KDHS 2003		KDHS 2008-9		KDHS 2014
	OR	95% CI	OR	95% CI	OR	95% CI	OR	95% CI	OR	95% CI	OR	95% CI
Model 1
Place of residence
Residence (Ref: Urban)
- Rural	0.81	0.57-1.17	1.18	0.60-2.30	1.13	0.90-1.41	1.06	0.68-1.66	2.57**	1.31-5.03	1.53**	1.11-2.10
Region (Ref: Nairobi)
- North-Eastern	1.56	0.71-3.43	1.09	0.24-4.86	1.23	0.70-2.16	11.36***	3.96-32.59	6.20*	1.51-25.49	8.01***	2.72-23.57
- Rift-Valley	1.95*	1.15-3.28	0.78	0.21-2.92	1.38	0.86-2.21	1.65	0.84-3.22	0.53	0.19-1.44	1.68	0.83-3.41
- Nyanza	3.16**	1.53-6.53	0.59	0.16-2.20	1.23	0.75-2.02	2.21*	1.06-4.60	0.43	0.18-1.01	0.96	0.46-1.99
- Eastern	1.37	0.73-2.57	0.6	0.15-2.44	1.76*	1.05-2.96	0.39**	0.20-0.77	0.63	0.24-1.63	1.39	0.65-2.98
- Coast	1.04	0.60-1.81	0.93	0.23-3.72	0.93	0.56-1.53	3.37***	1.69-6.72	1.54	0.64-3.70	2.42	0.99-5.88
- Central	2.83**	1.38-5.79	2	0.57-7.00	1.49	0.79-2.81	1	0.52-1.92	0.48	0.20-1.14	0.57	0.25-1.29
- Western	3.69***	2.10-6.50	1.37	0.38-4.90	1.86*	1.11-3.11	2.61*	1.19-5.76	0.42*	0.18-0.99	2.33	0.89-6.09
Model 2
Place of residence
Residence (Ref: Urban)
- Rural	0.7	0.35-1.37	2.52	0.69-9.18	0.94	0.58-1.51	0.62	0.33-1.14	1.28	0.55-2.95	1.17	0.68-2.00
Region (Ref: Nairobi)
- North-Eastern	0.54	0.09-3.32	0.74	0.09-6.28	14.73**	2.47-87.92	5.73***	1.26-26.16	6.74	0.52-88.08	3.74	0.72-19.55
- Rift-Valley	1.46	0.56-3.82	0.51	0.08-3.27	1.92	0.55-6.65	1.06	0.45-2.49	0.94	0.36-2.47	2.27	0.84-6.10
- Nyanza	2.65	0.80-8.79	0.49	0.07-3.40	1.88	0.51-6.93	2.05	0.85-4.97	1.32	0.42-4.21	1.2	0.42-3.45
- Eastern	0.99	0.34-2.89	0.51	0.06-4.23	3.12	0.84-11.52	0.48	0.21-1.10	2.77	0.79-9.70	2.14	0.71-6.47
- Coast	0.56	0.20-1.61	1.64	0.24-11.32	2.88	0.77-10.76	1.35	0.59-3.10	2.42	0.69-8.51	1.62	0.46-5.72
- Central	1.78	0.52-6.06	1.22	0.14-11.08	2.54	0.61-10.66	0.95	0.42-2.14	2.12	0.66-6.82	0.69	0.23-2.04
- Western	2.52	0.81-7.87	1.25	0.17-9.24	2.76	0.72-10.67	1.55	0.58-4.19	0.73	0.25-2.19	4.54*	1.34-15.39
Season (Ref: Short rains)
- Dry	0.53*	0.30-0.94	1.12	0.62-2.02	n/a	n/a	0.9	0.54-1.48	1.63*	1.04-2.56	n/a	n/a
- Long rains	0.96	0.64-1.43	n/a	n/a	0.95	0.61-1.50	1.17	0.78-1.74	n/a	n/a	1.83*	1.13-2.94
Household characteristics
Number of children ages ≤ 5 years	1.04	0.74-1.44	0.85	0.63-1.16	1.13	0.85-1.51	1.15	0.94-1.41	1.02	0.72-1.45	0.97	0.70-1.34
Wealth quintiles (Ref: Richest)
- Richer	1.28	0.49-3.31	0.52	0.13-2.13	2.16	0.87-5.38	1.11	0.60-2.07	0.65	0.25-1.69	1.45	0.63-3.32
- Middle	1.2	0.48-3.01	0.36	0.08-1.63	1.59	0.64-3.95	1.84	0.91-3.73	0.7	0.22-2.16	1.38	0.62-3.10
- Poorer	1.97	0.76-5.10	0.5	0.12-2.12	1.82	0.72-4.62	1.97	0.94-4.12	0.92	0.30-2.84	1.7	0.72-3.98
- Poorest	1.97	0.73-5.30	0.32	0.08-1.29	2.68*	1.01-7.09	2.25*	1.09-4.62	1.56	0.45-5.44	2.16	0.77-6.07
Listens to radio (Ref: Yes)
- No	0.75	0.42-1.32	1.23	0.46-3.24	1.06	0.63-1.77	1.33	0.80-2.22	1.22	0.54-2.76	0.71	0.45-1.12
Sex of household head (Ref: Female)
- Male	1.02	0.66-1.56	1.2	0.54-2.59	0.96	0.62-1.50	1.08	0.75-1.55	1.23	0.68-2.22	1.07	0.66-1.72
Maternal/Child's characteristics
Mother's age	1	0.94-1.05	0.96	0.88-1.04	1.02	0.96-1.07	0.97	0.92-1.01	0.97	0.90-1.05	0.97	0.92-1.03
Parity	1.01	0.89-1.13	1.03	0.81-1.30	1	0.85-1.17	1.01	0.88-1.16	1.08	0.85-1.37	1.11	0.92-1.35
BMI (Ref: Normal)
- Overweight/obese	1.16	0.61-2.21	1.79	0.70-4.56	1.82*	1.10-2.97	1.34	0.88-2.04	0.55	0.29-1.04	1.31	0.75-2.27
- Underweight	0.27***	0.16-0.44	1.09	0.44-2.70	1.54	0.79-2.99	0.83	0.55-1.26	1.25	0.49-3.22	1.73	0.70-4.31
Education (Ref: Secondary +)
- Primary	0.79	0.44-1.44	1.4	0.49-4.00	1.01	0.58-1.76	1.62*	1.06-2.47	0.73	0.31-1.69	1.71	0.99-2.93
- No education	0.34	0.11-1.01	3.4	0.55-21.04	0.76	0.27-2.13	4.78**	1.51-15.13	1.22	0.31-4.81	2.63	0.71-9.74
Earnings for work (Ref: Paid)
- Not paid	0.6	0.37-0.97	0.93	0.48-1.83	1.03	0.65-1.66	1.18	0.75-1.86	0.65	0.36-1.20	0.82	0.47-1.42
Literacy (Ref: Reads easily)
- Reads with difficulty	2.26*	1.03-4.95	0.89	0.38-2.10	1.75	0.89-3.43	0.71	0.35-1.47	1.56	0.68-3.56	0.68	0.32-1.42
- Cannot read	1.76	0.95-3.24	0.44	0.16-1.26	1.66	0.93-2.98	1.22	0.64-2.31	0.98	0.36-2.68	1.03	0.37-2.88
Religion (Ref: Christian)
- Non-Christian	1.81	0.90-3.63	0.6	0.25-1.42	0.45*	0.21-0.96	1.83	0.78-4.28	0.82	0.28-2.38	0.85	0.27-2.69
Decision making (Ref: Independent)
- Not independent	1.31	0.61-2.78	0.98	0.25-3.83	1	0.48-2.09	0.97	0.54-1.73	0.64	0.23-1.74	0.40*	0.18-0.89
Wife beating (Ref: Not justified)
- Justified	0.98	0.56-1.70	1.14	0.64-2.05	1.16	0.73-1.84	0.75	0.48-1.17	1.33	0.80-2.22	0.79	0.51-1.23
Pregnancy history (Ref: wanted)
- Mistimed/Unwanted	1.37	0.91-2.05	1.54	0.93-2.57	0.82	0.55-1.22	0.86	0.61-1.21	1.09	0.62-1.92	1.17	0.75-1.85
Child's age	1	0.99-1.02	1.01	1.00-1.03	1	0.99-1.02	0.99	0.96-1.02	0.95*	0.91-1.00	0.92***	0.88-0.95
Child's sex (Ref: Male)
- Female	0.91	0.60-1.38	0.82	0.47-1.43	1.16	0.80-1.68	0.96	0.70-1.31	0.7	0.41-1.20	1.16	0.76-1.76
Child's size at birth (Ref: Large)
- Average	1.21	0.78-1.87	0.74	0.36-1.51	0.91	0.56-1.46	0.96	0.66-1.42	0.79	0.48-1.31	0.96	0.62-1.50
- Small	1.27	0.68-2.38	1.1	0.48-2.53	1.16	0.64-2.11	0.83	0.48-1.44	0.79	0.31-2.01	0.59	0.32-1.11
*≤0.05, **≤0.01, ***≤0.001
